# Supplementary material for: Association of Lesion Location With Long-Term Recovery in Post-stroke Aphasia and Language Deficits
Source: Front Neurol. 2019 Jul 24;10:776. doi: 10.3389/fneur.2019.00776 (PMC6668327; doi:10.3389/fneur.2019.00776)
Supplement: Supplementary file 2 [file Data_Sheet_1.ZIP]

Archive with 31 entries (31 files):
- 01.nii
- 02.nii
- 03.nii
- 04.nii
- 05.nii
- 06.nii
- 07.nii
- 08.nii
- 09.nii
- 10.nii
- 11.nii
- 12.nii
- 13.nii
- 14.nii
- 15.nii
- 16.nii
- 17.nii
- 18.nii
- 19.nii
- 20.nii
- 21.nii
- 22.nii
- 23.nii
- 24.nii
- 25.nii
- 26.nii
- 27.nii
- 28.nii
- 29.nii
- 30.nii
- 31.nii
